# Supplementary material for: Ethylene Signal Is Involved in the Regulation of Anthocyanin Accumulation in Flesh of Postharvest Plums (Prunus salicina Lindl.)
Source: Plants (Basel). 2023 Feb 16;12(4):893. doi: 10.3390/plants12040893 (PMC9963230; doi:10.3390/plants12040893)
Supplement: Supplementary file 1 [file plants-12-00893-s001.zip]

Archive with 2 entries (2 files):
- Supplementary Table S1 Alignment of homologous genes selected from the transcriptome data.pdf
- Supplementary Table S2 The sequence of primers of for qRT.pdf
